# Supplementary material for: Mantle transcriptome sequencing of Mytilus spp. and identification of putative biomineralization genes
Source: PeerJ. 2019 Jan 14;6:e6245. doi: 10.7717/peerj.6245 (PMC6359903; doi:10.7717/peerj.6245)
Supplement: Supplemental Information 13 [file peerj-07-6245-s013.xlsx]

## Sheet: Arkusz1
Pathways	Groups & number of assigned contigs
	EduN	TroV	GalM	Chil	GalT
Ribosome	79	62	67	57	59
Phagosome	84	47	49	46	55
Focal adhesion	95	36	61	40	39
Apoptosis	71	36	44	27	44
PI3K-Akt signaling pathway	71	30	47	23	28
Tight junction	50	28	28	39	26
Oxidative phosphorylation	48	27	38	15	20
Gap junction	47	27	36	22	33
Protein processing in endoplasmic reticulum	52	26	29	15	24
Carbon metabolism	51	23	9	17	37
Fatty acid metabolism	60	22	31	21	11
Insulin signaling pathway	44	20	27	10	17
RNA transport	42	20	27	13	22
AMPK signaling pathway	31	19	22	7	13
Protein digestion and absorption	24	19	17	11	15
Adherens junction	39	18	21	20	18
Glycolysis / Gluconeogenesis	28	18	16	8	11
Rap1 signaling pathway	59	17	32	24	23
Regulation of actin cytoskeleton	50	17	27	26	22
Platelet activation	44	17	32	27	25
Leukocyte transendothelial migration	37	17	19	20	18
Biosynthesis of amino acids	33	17	16	6	12
NOD-like receptor signaling pathway	32	17	17	6	10
MAPK signaling pathway	37	16	18	9	14
Cardiac muscle contraction	25	16	26	22	11
mRNA surveillance pathway	24	16	7	11	10
Spliceosome	55	15	16	11	19
Lysosome	36	15	20	5	10
Thyroid hormone signaling pathway	35	15	26	22	17
Pyruvate metabolism	25	15	13	5	11
Oxytocin signaling pathway	53	14	26	27	30
Citrate cycle (TCA cycle)	21	14	11	5	9
Hippo signaling pathway	35	13	24	24	22
ECM-receptor interaction	34	13	20	10	10
Neurotrophin signaling pathway	39	12	18	6	16
Hippo signaling pathway -fly	34	11	23	23	19
Glucagon signaling pathway	33	11	13	7	14
Adrenergic signaling in cardiomyocytes	30	11	17	21	17
HIF-1 signaling pathway	23	11	18	8	8
FoxO signaling pathway	22	11	11	2	5
Ras signaling pathway	45	10	24	8	14
Ubiquitin mediated proteolysis	41	10	20	2	13
Purine metabolism	22	10	7	3	10
Amino sugar and nucleotide sugar metabolism	18	10	7	5	4
Aminoacyl-tRNA biosynthesis	17	10	5	2	7
mTOR signaling pathway	17	10	14	3	3
Antigen processing and presentation	15	10	14	7	8
cAMP signaling pathway	39	9	16	8	15
Endocytosis	38	9	26	11	15
cGMP - PKG signaling pathway	36	9	22	12	14
Wnt signaling pathway	29	9	13	3	7
TNF signaling pathway	22	9	7	3	8
Glyoxylate and dicarboxylate metabolism	17	9	7	3	7
Adipocytokine signaling pathway	12	9	9	4	6
Starch and sucrose metabolism	3	9	6	4	1
Proteasome	32	8	5	3	8
Phototransduction - fly	30	8	10	20	20
Toll and Imd signaling pathway	29	8	10	4	7
Estrogen signaling pathway	28	8	12	8	13
NF-kappa B signaling pathway	19	8	12	2	8
Valine, leucine and isoleucine degradation	17	8	2	2	7
Proximal tubule bicarbonate reclamation	12	8	11	5	6
T cell receptor signaling pathway	12	8	9	1	6
Cysteine and methionine metabolism	11	8	12	5	3
Carbon fixation in photosynthetic organisms	10	8	10	5	4
Th17 cell	7	8	10	5	7
Axon guidance	21	7	15	3	5
PPAR signaling pathway	16	7	11	5	8
Longevity regulating pathwat - multiple species	15	7	12	5	5
Toll-like receptor signaling pathway	13	7	4	2	3
Osteoclast differentiation	12	7	4	1	6
Propanoate metabolism	12	7	3	0	6
Two-component system	11	7	1	4	5
Oocyte meiosis	28	6	13	7	15
RNA degradation	27	6	15	13	12
Longevity regulating pathwat - worm	25	6	14	9	8
Arginine and proline metabolism	18	6	10	6	8
Phospholipase D signaling pathway	18	6	11	3	4
MAPK signaling pathway - fly	18	6	8	1	4
Pancreatic secretion	18	6	14	4	2
Fatty acid degradation	15	6	2	3	6
Tryptophan metabolism	14	6	3	3	5
Lysine degradation	12	6	1	3	6
Methane metabolism	11	6	7	2	3
Cell cycle - yeast	10	6	3	1	8
Thyroid hormone synthesis	10	6	9	2	5
Th1 and Th2 cell differentation	8	6	6	1	3
RIG-I-like receptor signaling pathway	8	6	4	3	2
Terpenoid backbone biosynthesis	5	6	0	0	3
Carbohydrate digestion and absorption	5	6	10	3	2
N-Glycan biosynthesis	69	5	8	2	2
Chemokine signaling pathway	25	5	15	2	7
Glutathione metabolism	18	5	6	3	8
Protein export	12	5	4	3	3
Carbon fixation pathways in prokaryotes	10	5	5	1	5
Bile secretion	8	5	8	4	4
Vasopressin-regulated water reabsorption	8	5	3	4	1
2-Oxocarboxylic acid metabolism	7	5	3	1	4
Various types of N-glycan biosynthesis	6	5	8	2	2
Nicotinate and nicotinamide metabolism	5	5	2	0	2
GnRH signaling pathway	25	4	9	5	10
Dopaminergic synapse	23	4	11	6	12
Fc gamma R-mediated phagocytosis	18	4	6	1	4
Plant-pathogen interaction	15	4	3	6	9
Ribosome biogenesis in eukaryotes	15	4	7	8	5
TGF-beta signaling pathway	15	4	7	2	5
beta-Alanine metabolism	12	4	5	3	5
Apoptosis - fly	11	4	9	1	6
ABC transporters	11	4	3	1	4
B cell receptor signaling pathway	11	4	4	1	3
Pyrimidine metabolism	10	4	6	3	6
Fructose and mannose metabolism	10	4	8	3	4
Longevity regulating pathwat - mammal	10	4	7	2	2
Inositol phosphate metabolism	9	4	6	4	3
Peroxisome	8	4	6	3	6
Histidine metabolism	7	4	5	2	3
Aldosterone-regulated sodium reabsorption	7	4	8	2	1
Progesterone-mediated oocyte maturation	6	4	8	3	3
ErbB signaling pathway	6	4	10	1	2
Galactose metabolism	6	4	5	4	1
Complement and coagulation cascades	3	4	4	2	3
Calcium signaling pathway	27	3	15	7	10
Inflammatory mediator regulation of TRP channels	24	3	9	5	10
Glycine, serine and threonine metabolism	17	3	5	0	6
MAPK signaling pathway - yeast	16	3	10	1	7
Cell cycle	15	3	7	1	9
Arachidonic acid metabolism	14	3	4	1	6
VEGF signaling pathway	14	3	9	0	3
Metabolism of xenobiotics by cytochrome P 450	13	3	4	1	3
Drug metabolism - cytochrome P 450	12	3	2	1	3
GABAergic synapse	11	3	8	2	3
Glycerolipid metabolism	11	3	3	3	2
Endocrine and other factor-regulated calcium reabsorption	8	3	10	4	2
Tyrosine metabolism	8	3	4	2	2
Jak-STAT signaling pathway	8	3	8	1	2
Tropane, piperidine and pyridine alkaloid biosynthesis	7	3	4	2	2
Fatty acid biosynthesis	6	3	3	0	1
Regulation of lipolysis in adipocyte	6	3	5	0	0
Prolactin signaling pathway	5	3	7	1	4
Mineral absorption	5	3	6	3	2
Sulfur metabolism	4	3	2	0	2
Selenocompound metabolism	3	3	2	1	2
Mitophagy - yeast	3	3	3	2	1
Phenylalanine metabolism	3	3	3	1	0
Phenylalanine, tyrosine and tryptophan biosynthesis	3	3	3	0	0
Vascular smooth muscle contraction	31	2	14	9	12
Sphingolipid signaling pathway	24	2	11	5	5
Gastric acid secretion	22	2	12	7	8
Phosphatidylinositol signaling system	21	2	9	6	10
Long-term potentiation	20	2	7	4	10
Apoptosis - multiple species	20	2	6	0	8
Salivary secretion	19	2	10	5	7
Renin secretion	18	2	6	4	8
Alanine, aspartate and glutamate metabolism	12	2	4	1	3
Synaptic vesicle cycle	11	2	8	2	2
Neuroactive ligand-receptor interaction	11	2	2	1	2
Notch signaling pathway	11	2	3	1	1
Signaling pathways regulating pluripotency of stem cells	11	2	6	1	0
Fc epsilon RI signaling pathway	10	2	6	0	1
Nitrogen metabolism	9	2	1	1	3
Meiosis - yeast	8	2	4	2	8
Insulin secretion	7	2	10	3	2
Arginine biosynthesis	7	2	2	1	2
Other glycan degradation	7	2	0	1	2
Ovarian Steroidogenesis	7	2	6	0	2
Hedgehog signaling pathway - fly	7	2	2	0	1
Ascorbate and aldarate metabolism	6	2	1	3	2
Renin-angiotensin system	6	2	1	0	1
Pentose phosphate pathway	5	2	5	3	2
Chloroalkane and chloroalkene degradation	5	2	2	3	1
Fat digestion and absorption	5	2	3	2	1
Butanoate metabolism	4	2	0	0	4
Cytosolic DNA-sensing pathway	3	2	1	1	2
Circadian rhythm	3	2	2	0	1
Retinol metabolism	3	2	1	1	0
Synthesis and degradation of ketone bodies	2	2	0	0	2
C5-Branched dibasic acid metabolism	1	2	0	0	1
Aflatoxin biosynthesis	1	2	0	0	1
RNA polymerase	0	2	1	0	1
Melanogenesis	20	1	7	4	8
Glutamatergic synapse	17	1	8	1	4
MAPK signaling pathway - plant	16	1	2	4	8
Serotonergic synapse	13	1	9	0	4
Long-term depression	11	1	10	1	3
Cholinergic synapse	9	1	8	0	3
Natural killer cell mediated cytotoxicity	8	1	5	0	1
Cell adhesion molecules (CAMs )	8	1	4	0	1
Retrograde endocannabinoid signaling	7	1	6	0	1
Biosynthesis of unsaturated fatty acids	6	1	2	1	2
Hippo signaling pathway -multiple species	6	1	3	0	2
Linoleic acid metabolism	6	1	2	0	2
alpha-Linolenic acid metabolism	5	1	3	0	1
Drug metabolism - other enzymes	4	1	2	0	3
Fatty acid elongation	4	1	0	0	2
Limonene and pinene degradation	4	1	1	2	1
Insect hormone biosynthesis	4	1	1	2	1
Collecting duct acid secretion	4	1	2	0	1
Thiamine metabolism	4	1	1	0	1
p53 signaling pathway	4	1	0	0	1
Dorso-ventral axis formation	4	1	5	1	0
Isoquinoline alkaloid biosynthesis	3	1	3	0	1
Primary bile acid biosynthesis	3	1	0	0	1
One carbon pool by folate	3	1	2	0	0
Steroid hormone biosynthesis	3	1	1	0	0
Autophagy	3	1	0	0	0
Nucleotide excision repair	2	1	3	1	3
Base excision repair	2	1	0	1	2
Benzoate degradation	2	1	0	0	2
Cytokine-cytokine receptor interaction	2	1	3	1	1
Biotin metabolism	2	1	0	0	0
Streptomycin biosynthesis	1	1	4	1	1
Porphyrin and chlorophyll metabolism	1	1	2	1	1
Circadian rhythm - plant	1	1	1	1	1
Monobactam biosynthesis	1	1	2	0	1
Vitamin digestion and absorption	1	1	1	0	1
Hematopoietic cell lineage	1	1	0	0	1
Naphthalene degradation	1	1	1	1	0
Degradation of aromatic compounds	1	1	1	1	0
Lysine biosynthesis	1	1	2	0	0
Ubiquinone and other terpenoid-quinone biosynthesis	1	1	1	0	0
Photosynthesis	0	1	3	1	0
Caffeine metabolism	0	1	1	0	0
Phosphotransferase system (PTS)	0	1	0	0	0
Sulfur relay system	0	1	0	0	0
Circadian entrainment	20	0	9	3	7
Olfactory transduction	18	0	5	3	7
Aldosterone synthesis and secretion	15	0	5	4	7
Phototransduction	14	0	3	3	7
Glycerophospholipid metabolism	7	0	3	1	1
Taste transduction	7	0	1	0	0
Sphingolipid metabolism	6	0	0	0	1
Ether lipid metabolism	5	0	2	0	1
Hedgehog signaling pathway	5	0	3	0	0
Mucin type O-glycan biosynthesis	4	0	1	0	0
Other types of O-glycan biosynthesis	4	0	1	0	0
Glycosaminoglycan biosynthesis - chondroitin sulfate / dermatan sulfate	3	0	2	0	2
Fanconi anemia pathway	3	0	0	1	0
Folate biosynthesis	3	0	0	0	0
Glycosphingolipid biosynthesis - lacto and neolacto series	3	0	0	0	0
Basal transcription factors	2	0	1	1	2
Pentose and glucuronate interconversions	2	0	2	0	1
D-Glutamine and D-glutamate metabolism	2	0	0	0	1
Steroid biosynthesis	2	0	0	0	1
Glycosaminoglycan degradation	2	0	0	0	1
Valine, leucine and isoleucine biosynthesis	2	0	0	0	1
Homologous recombination	2	0	0	1	0
Cyanoamino acid metabolism	2	0	1	0	0
Glycosphingolipid biosynthesis - globo series	2	0	0	0	0
DNA replication	1	0	2	1	4
Phenylpropanoid biosynthesis	1	0	0	1	1
Aminobenzoate degradation	1	0	0	0	1
Caprolactam degradation	1	0	0	0	1
Riboflavin metabolism	1	0	0	0	1
Mismatch repair	1	0	2	0	0
Bacterial secretion system	1	0	2	0	0
Novobiocin biosynthesis	1	0	1	0	0
Styrene degradation	1	0	0	0	0
Biosynthesis of ansamycins	1	0	0	0	0
Phosphonate and phosphinate metabolism	1	0	0	0	0
Taurine and hypotaurine metabolism	1	0	0	0	0
SNARE interactions in vesicular transport	1	0	0	0	0
Glycosaminoglycan biosynthesis - heparan sulfate / heparin	0	0	0	1	2
Cytokines	0	0	0	0	1
Betalain biosynthesis	0	0	0	0	1
Non-homologous end-joining	0	0	0	1	0
Vitamin B6 metabolism	0	0	0	1	0
Cell cycle - Caulobacter	0	0	0	1	0
Nonribosomal peptide structures	0	0	1	0	0
Pantothenate and CoA biosynthesis	0	0	1	0	0
Cutin, suberine and wax biosynthesis	0	0	1	0	0
Circadian rhythm - fly	0	0	1	0	0
	3993	1509	2142	1179	1630
