# Supplementary material for: Mantle transcriptome sequencing of Mytilus spp. and identification of putative biomineralization genes
Source: PeerJ. 2019 Jan 14;6:e6245. doi: 10.7717/peerj.6245 (PMC6359903; doi:10.7717/peerj.6245)
Supplement: Supplemental Information 17 [file peerj-07-6245-s017.fasta]

>MG827120
ATTTCTTTTAAAATTGTACAACAAAACATAACAATAATCTCACAAAAAAGTCATAGATTTATAAATTAACCTAATGTCTTCTATTATGTGCTGGTAATTTAGTTGAATAACAACTGCACATTTGTAGTGACTTTTCTACCATTTAATGGTTGTGGATTTCTATAGTTGTTGATAAGATCTTCTGATCCTGGATAATGTGTTCTTCCAAGACTACGAAACTGGTCCAACTGATATTGTGAAATATAGATGCGATGTAACAAATACACTCCAAATGACGCTCTGATAACATGGTGGTGTTGTCAGACTACCAGCATATCTTAGATAGTCTGAAGTTTGTGGGAATAAATCTGACAAACTCAATGCTTTTATTATGACACTATTAGCTTTACGTTTAATGTTTCTAAGATTACGTATAATGGATTCAAATTCATCATTGTAGTCGCCAACGTCTATAGAAAAACTCCCAAGACTGCTAATCCGTTTGTGACATTCATGGCGTCGGTGACAGTTTGAAACCTGTCAGAGTGCATCACAACGTGCATCTCAATAGGAAAATGTCTGCCATTTATTGCATGTTCTGATCCGCGATTGTTTACTGATCCCCAATGAAAGTGGAATTGAGCTACGGTATATGGCCCTGGAAGGCTGCCTCCAGTAACCCTTAGCCTTTTGTCTGATAGATGGACTTCAACAGAAT

>MG827121  
ACTAAATAATTCATAGTCATCAAATAGAAATAATCTAAACTAGACATTTGAAAACATAAACAAAACAAGAGTAACTTTCAGAGTATAACAGTAAAAATAGAAGCGTAAATAATACAGTATCACAGTCGGGCTTCTTTACAGTTGGTTTCCTCCTATCTCTTTTTTATTAAAAGCAACAAATTAAAATAAATGTCACAAATATTATGCTTGTTTAGTTAAAATGAAAATAATAATTAAACATATTTAACATCAAAAGATGTAAATAGTTTATGGGATTTCCTTGTATAAAAGTTTGTTTTACAGAAATTTCACATCTTGTGACCATACATAAAACCGCTGGTCAATATACTTATAAAAATTACAAATAGAGATAAACTTGTGCTGATAGCATTGTTTGTGTCGTCATGAGAGTGCTGACAGACAACGTTAATGGGTTGAACTGTTTGTGGAGCTTGAGTGGACGGCTTCTGAGTAACAAAACTCGAGTACACGTTTCTTCCGTTCAGTTGTTGAAGAGGCCTAAAATCATCAACTAGGTCTTCTTCATGAGTAGCGTTTACCGTTGTCTTCTTTATTTTGTTTCTAAAATCACTCATCTGACTACTAGAAATTAGTGATTGGTTGTGTAAAGACAGTCCAAACAACACTTTCGTAGCACGGAGGCGTAGTTAGACTTCCTCTGTATCGATAATAGTGTACTAAATCTATTGGTACCAGTCGCTCCATAATTACTGGGGGGATTTCTGTAGTGTCATCTTTATGTGCAACGTTTTCGAGGTAGTTAAATACTTCTTCAAAGTGTATGTTGTGTCGTCCAATCTCAAAGAAAAATCCCAATACCAAAAGACCATCTGGTTTATCAATAGCATCTTCTATCTTTTGGAACCTATCTGAGTAGTGGACTATATGCATCTCCATTGGGTAATGATGGTCGTCAATAACGTGTTCAGAGCCTTTGGTATTGTCTGCTCCCCAATGGAAATGGAACTGTACCGGTTTGTATCCACCAGTCACCCCACCACCATGTGTTCTCAATGACGTATCAACAATGTCAACTTGAACAGTGTGTCCATTGTTTTTCATTGTCATGTTTGCCTGCACTAGTTCTGAAAATCCTTTAAATCCAAACTGAAGCAGGCTGACGTCAAATGTTGCTTTTTTCGATTGAATAGCAACAGGTGATTGCATCACTCCAGCACAGTCCGGATACTCTTCATGCCAGTGGGCGGGACCATGGATTCCGTTGTATTCCCATACAGAACCG

>MG827122
GCCGAGGCAATGAACACAGGAAAATCAGTAAAAGTACAAGCAACCAAAGCATCAGAAATATCAGGAGGACCGTTAACTGGGACATACAGATTAGAACAGTTTCATTTTCACTGGGGAGCAGACGACAACAAAGGTTCTGAACACACAATCAATGGCAAGATGTACGCTGCAGAGCTACATTTAGTACATTACAATACCAAATATGCTAATTTTGGAGAGGCCGTAGACAAACCAGATGGCCTTGCAGTGTTCGGTATTTTTTATCAAGCCTGGGGCAAAGCATGTCGGTATGAAAGAATTGACAGATAACACATTATGTAGTATAACAGCAGAGGGGAAAACATGCAATATGCCTTGTGATTTAGACATGGCCAGTTCTTCTACAACTCTGATCTGAACAAAAT

>MG827123 
ATTTTCATTGCCAATAGTGGCTTTCTGTGGTACCGGTTCTGTATGGGAATACAACGGAATCCATGGTCCCGCCCACTGGCATGAAGAGTATCCGGACTGTGCTGGAGTGATGCAATCACCTGTTGCTATTGAATCAAAGAAAGCAACATTTGACATTAGCCTGCTTCAGTTTGGATTTAAAGGATTTTCAGAACTAGTGCATACAAACATGACAATGAAAAACAATGGACACACTGTCCAAGTTGACATTGTTGATACGTCACTGAGAACACACGGTGGTGGCGTGACTGGTGGATACAAACCGGTACAGTTCCATTTCCATTGGGGAGCAGACAATACCAAAGGCTCGGAACACGTGATTGACGACCACCATTACCCAATGGAGATGCATATAGTCCACTACTCAGATAGGTTCCAAAAGATAGAAGATGCAATTGATAAACCAGATGGTCTTTTGGTATTGGGATTTTTCTTTGAGGTTGGACGACATAACATACACTTTGAAGAAGTATTTAACTACCTCGAAAACGTGGCACATAAAGATGACACTACAGAAATCCCCCCACGTAATTATGGAGCGACTGGTACCAATAGATTTAGTACACTATTATCGATACAGAGGAAGTCTAACTACACCTCCGTGCTATGAAAGTGTTGTTTGGACTGTCTTTACACAACCAATCACAATTTCTAGTAGTCAGATGAGTGATTTTAGAAACAAAATAAAGAAGACAACGGTGAACGCAACTCACGAAGAAAACTTAGTTGATGATTTTAGGCCTCTTCAACAACTGAACGGAAGAAACGTGTATTCGAGTTTTGTTACCCAGAAGCCGTCCACTCAAGCTCCACAAACAGTTCAACCAATCAACGTCGTCTGTCAGCACTCACATGACAACACAAACAATGCTATCAGTACACATTTTTCTCTATTTGTAATTTTTATAAGTATATTGACCAGTGGTTATACGTGTGGTAACTAGATTTATACAAAACAAAATGTTATACAATGAAATCCCATAAACTATTTACATCTTTTGATATCAAATATGTTTTATTATTATTTTCATTTTAACTAAACAAGCATAATATTTGTAATATTAATCATAATTTGTTGCTTTTAATAAAAAGAGATAGGAGGAAGCTATTGTAAAGAAGCCTGACTGTGATACTGTATTATTTTAAGCTTCCATTTTTACTTTTTTTACTTAGAGTGTTACATTTGCTTTGTTTATTATAGAACCATTTCTTACATGAAGACTGTGCATATTAAGTGCTAAGATGAGGTGGGAAATACCCAAAAAACCCAACATATTTTCGATAAAAAAATAATATTCATGTTTTTAAATTATTGTTTTTGAATTTTGAAACTTGTCCTAAATTAATTTACTTTAACTCATAATGCACACATACACATCTTTATAAGTAAATGTAGACTGTATACCAAGAAATCATGCATATATAGAGAAAAAGAT

>MG827124 
AAACTTCAGAAATCAGTGGCGGACCACTTGATGGAAAATATCGACTCGAACAATTCCATTTCCACTGGGGATCAAATAGTAATAAAGGTTCAGAACACACACTTAATGGTTACACCTATGCTTCTGAGCTTCATCTAGTGCATTGGAATAAAAGTAGATATAATAGCTTTGGTGAAGCAGCAGACAAGTCTGATGGTTTGGCGGTATTGGGATTCTTTATTAAGGAAGGACAAGAACACAAAGAATTAAGAAAATTGACAGATGGAATTCAACGGATCTTTGATAAGGATGCCCTTAACAAAATCCGGATAAGTTTCGACCGAAGCACATACTACCATCTGTATTTG

>MG827125
ATTGATTACGTGGCAAAGTACTGGAATTCATCAGGAGTACCGAAAGAAAAAATAATTATTGGTTTAGCTACGTATGGGCGAACATTTACATTATCTGGTAGTCAGACAGGTATCGGAGCTGCGGCGAGCGGGCCTGGTATAAAAGGGCAATATACCAGAGAAGCTGGTGTCATGTCGTATTATGAGATATGTGCTCTTCAAGAAAGTGGTAAAGGCCAGACAGTGTACGACAGTGAACAGATGGTTCCATATTATACTGACGGTTCATTGTGGGTTGGTTTCGACGACGAAGTTAGTCTTGCAATTAAAATTGAATGGTTGGTGTCAGAGGGATATGGTGGTGCCATGGTGTGGGCTCTACCTCTTGATGATTTCAGGCAAACATGTTCTAAAAGTAATCGTAAATTCCCTCTTCTAAATACAATTAAGGATGGACTTATTATTGCGGAGAATGGTGGGACACTTACAACTCCTGCAATCCCAACTGGAATGTTTACTGCAGTGCCGACAACATCAGGTCCAACGAAACAAGGGAGGGGTCGTATTTCTAACAAAGACAGGGAGGGAGTCTGGTTCAACGACACAGGGAGGAACAAGTTCAGGCTTCCAATGCTCAGACAAAATACAGTGGACTCTATGCTGATCCAGAAGATTGTTCCAAATTTTATAATTGTGAAGGAGGAGTAGCTTTCCACATGAACTGTCCAACCAATTTACTGTATAACTCAAATAGAAAATACTGTGATTATCCCAGTAACGTAGTCTGTATCATACAAACCGATACATCAACTGAGGCAATATCGACATTTCCTCCAACTTCATCGTCTGTTTCTACCAATAGTTACGTACCAGCTTTTATACATCGACGATTTCGTCTGATTCAACAACTTCGTCGTCATTTCCATCGACGTCTAGTATTCAAAAATCGCCTTCGACTAGTTCGACTAGTTCATTAGCTCCATCTCCATCCATTTCATCAACCCAAAGTTCAACCGTCACTTCCACATCCATATCTCAAACCTCAAGTCAAGATACAAGGTCTTCATCAAGGACGCCTGGTACTTCAACAACCCCAACAGTCGATCTATCTCCTACAGCATTCTGTGCGTCTAAATCTATCGGTTATTATCCAGTTCCTGCTGATTGTAGCAAGTATTATCGCTGTTACCCCGGAGGCGCAGTACAAGGATCATG

>MG827126
AATAGAATCAGCTTACGAAATCTCAAAAATAATTGCTGATCTGGATTTCATCAACTTAATGGCGTATGACCTGCATGGTTCATGGGAAAGGAAAACCGGTCACATTAGTCCACTATATCCTAGAAAGGACGAAACAGGTGCCGAACGAACGCTTAATCAACTGGAAGAAACGAGATTATTATTAACTGCAGCTGT

>MG827127 
GGAAAGGAAAAATAGAATCAGCTTACGAAATCTCAAAAATAACTGCTGATTTGGATTTCATCAATTTAATGGCGTATGACTTTCATGGTAAAGATGATAGGAAAACCGGTCACATTAGTCCACTATATCCTAGAAAGGACGAAACAGGTGCCGAACGAACGCTTAATCAGGACTGGGCTGTTCAATATTGGATAGATAATGGAACTCCAAAAGAAAAACTTGTTCTTGGCATTAGCACTTATGGTAGAACATTTAAGTTGTCGAGTTCCTCAAACAATGGATTCGGTGCAGCAACTGTTGGTGGAGGTTCGCCTGGGAAAAATACTCGGGAAAGCGGATTTCTAAGCTACTACGAGATTTGTTCAAGCGGATGGACAACAGTATGGAATGATGAACATAAAGTTCCATATGCATATTCTGGAGATCAGTGGGTGGGATACGACAATGTTCGAAGTGTTACGATTAAAGCACAGTATATCAAACAGAAAGGACTAGGAGGT

>MG827128
ATCTTTATCATATTACATAGCAGAATCCACAGAATACAAGAGAGTATGTTACTACACTAATTGGTCGCAGTACAGACTTGGCAATGGGAAGTTCCTCCCCAGCGATATAGATCCTTCCTTGTGTACACATATCATCTATGCATTTGGCAAACTCAATGGCAACTTAGTACAGAAACTAGAGTACAATGACTATGAACTATATTCGCAGCTAAATAATTTGAAACGACAAAATCCAGCAATTAAAAACATTACTAGCCCTAGGTGGATGGACCGCTGGCAGTGTAGTATATTCTCAGATGGTCAGCGCCCAAGATTCAAGGGCAGAATTTATTAGTTCAGCCATACAGTACCTGAGGAAATATAATTTTGATGGATTAGATATAGACTGGGAGTATCCGGCAAACAGAGGTGGTCAGCCTCAAGACAAAGTCAACTTTGGGTTACTAGTTAAGGAACTTAAAGAAGCTTTTGATGCAGAGTCTCAGACCTCTGGACTAGCTTATCTTCTTTTGACTGCTGCAGTGGCTGCTGGGAAATACACAGTCGATACCGCCTATGATACTCCCCACAATGGCACAGTACATGGATTTTATCAATATTATGTCTTATGACCTTCATGGATCCTGGCAATCTACTACGGGACATAACAGTCCTTTATTTCCTAAGTCTGATGAGTACGGCGATCAGAGATACTTAAATATTGATTACGTGGCAAAGTACTGGAATTCTTCAGGAGCACCGAAAGGAAAATTAATCATTGGTTTAGCTACTTATGGACGAACCTTTACATTATCTGGTAGTCAGACAAGTATCGGAGCGGCGGCTAGCGGGCCAGGTATAAAAGGGCAATATACCAGAGAAGCTGGAATCATGTCATATTATGAGATATGTGCTCTTCAAGACAGTGGAAAGGGCCAGACAGTGTACGACAGTGAGCAGATGGTTCCATATTATACCGACGGTTCACTCTGGGTTGGTTTCGATGATGAAGTTAGTCTTGCAATTAAAATTGAATGGTTGGTGTCCGAGGGATATGGTGGTGCCATGGTGTGGGCTCTACCTCTTGATGATTTCAGGCAGACATGTTCTAAAAGTAATCGTAAATTCCCTCTTTTAAATACAATTAAGGATGGGCTAATTATTGCCGAGAATGGTGGCACACTTACAACTCCTGCACTCCCAACTGGAGTGTTTACTGCAGTGCCGACAACACCAGGTTCAACGAAACAGGAGAGTTTTAGTTCAACGACGCAGGGAGGATCAGGTTCGACGACACAAGGAGGAACTAGTTCAGGCTTCCCATGCTCAGAGAAACTCAATGGACTCTATGCTGATCCAGAAGATTGTTCCAAGTTTTATAATTGTGAAGGAGGGGTAGCTTTCCACATGAACTGTCCGACCAATTTACTGTATAACCCTAACAGAAAATACTGTGATTATCCCACAAACGTAGTCTGTATCATACAAACAGATGCATCAACCGAGGCAACATCGACATTTTCTCCAAGTTCATCGTCTGTTTCACCAATAGTCACGCCAAGTTCTTTTACATCGACGATTTCGTCTAATTCACCAACTTCGTCGTCATTTTCATCGACGTCTAGTATTCAAAAATCGTCTTCGACTAGTTTAACTAGTTCATTCGCTCCATCTTCATCCATTTCATCATCAACCCAAAGTTCAACCGTCACTTCCACATCCATATCTCAAACTTCAAGTCAAGATACAATGTCTTCATCTAGGACGCCTGGTACTTCAACAACCACAACAATCGATCTATCTCCAACAGTATTCTGTGCGAGTAAATCTCCTGGGTATTATCCAGTTCCTGCTGATTGTAGCAAGTATTATCGTTGTTATCCCGGAGGCGCAATACAAGGATTATGCCAACAAGGACTTTATTGGAATACTTATATCAACATATGTGATTGGCCAAGAAATGTTGATTGTGGTAGACAAACAAAAAGTACAATGTCAACAACACACGAGCCTTCATCCACAAGTACCCACAATTCTTCAACAAGACTACCAACCAAACCTGCAACAAGTATCATCATGTCTTCAATAACATCATCAACTTTTACTTCTAATATAAAATCTATATCAGTACCACTTACAAGTGTTAGTACGCCAGTCACAACATCCAGTACCAGTGCTATAACGACCCCGAAATCAACTAGTACTTCTGAATCTTCATCAATAATTCCAACGCAGACGACAATAAATACGTCTACAGCGTCACAACCAACAGTGCCTTTAGATTTCTGTGTTGGAAAGGCTCTTGGCAATTATCTACATCCACAAGATTGTTCAAAATATATAACATGTGTAGGGACTACAAAATATATACGTAGCTGTCCTCCGCCATTGTGGTGGAACAGTGAAACAGGGAATTGTGATTGGGAAAAAAATAGTTGATTGTGACGAATAGTGCTGTTTTAATTGTGCGAACCAATATTGATTTGTGGTAGAAACTCAAGTTCTCAATTGGTAAACATGGGCCTAGTCAAACTGAAATCCTTATTATGGTGTTACTGCCATTCAATTTGATGAACACACTACATTATAAGATATAGATTATTTGTTTGCTGGTGTTCGAAAATTAATTTGAAGGATTTTACTTCATTTTAACATATTGCTTTGTAACTTATTAATGTTGCTGTATTGTTATTTATTTATATAAATGTTGGTTGATCTCTTGTTTAATAGTGCAATAAAAATTTAC

>MG827129
GCTACGTATGGGCGAACATTTACATTATCTGGTAGTCAGACAGGTATCGGAGCGGCGGCTAGCGGGCCTGGTAGAAAAGGGCAATATACCAGAGAAGCTGGTGTCATGTCGTATTATGAGATATGTGCTCTTCAAGAAAGTGGTAAAGGCCAGACAGTGTACGACAGTGAACAGATGGTTCCATATTATACTGACGGTTCATTGTGGGTTGGTTTCGACGACGAAGTTAGTCTTGACAATTAAAATTGAATGGTTGGTGTCAGAGGGATATGGTGGTGCCATGGTGTGGGCACTACCTCTTGATGATTTCAGGCAGACATGTTCTAAAAGTAATCGTAAATTCCCTCTTCTAAATACAATTAAGGATGGACTTATTATTGCGGAGAATGGTGGGACACTTACAACTCCTGCACTCCCAACTGGAATGTTTACTGCAGTGCCGACAACATCAGGTCCAACGAAACAAGGAGGGTCTAGTTCAACAACGCAGGGAGGATCTGGTTCAACGACACAGGGAGGAACAAGTTCAGGCTTCCAATGCTCAGACAAAATCAGTGGACTCTATGCTGATCCAGAAGATTGTTCCAAATTTTATAATTGTGAAGGAGGAGTAGATTTCCACATGAACTGTCCAACCAATTTACTGTATAACTCAAATAGAAAATACTGTGATTATCCCAGTAACGTAGTCTGTATCATACAAAC

>MG827130
GATTATATCAGCACGAGTACCACCGTTTGAAGTTGATGTCATTTCTCGATACGATGTGGCTTCTTTAAGTCAATATCTGAACTTTGTCAATCTAGCAGCATTCAACTTTAACAGAGATTATAAAAATACTATTGTTCATGGAAGTGCTCTAGATGCCGATACTATGAATTCATTCACAAATAATCTGAATGTGAAATCATCCATAAATGTGTGGCTTAATGCTGGATTACCAAGAAACAAACTGGTAGTTGGAATACCTGCATATGGCAATACATACGAAACTTCACCGGGAACACATATGGTAGGAGCTAATGCATTTGGACTAGGAAAGGAGGGACAATGGAGCCTTCAGAAAGGAAAACTGGCCTATTATGAAGTTTGCAGGAATATTGGAAGTTACTGGACTCGAGTTATGGATACCACACAAGGCGTACCCCATGCATATTATTATAACCAGTGGGTTGGGTATGATGATACGAGCAGCGTACAACGAAAGGTTGAGTACATTCTGCAAGAAAACTTGCTTGGAGTAATGATCGATGATTTAGGAATGGACGACTTTGCTGATAATTGTGGTGATGGCAAATTTCCATTGTTGTCAAAAATTAACGACGTTGTGTCGACAGCTCCAACACCAATAAGACCTACTGTTGGTCCTTTTACAGCTCGCCCTACAACTACCAAAGCAACTACAACAACTACCAGGACGACCACAACGCACAGACCAACAACTACAACACCAAAGAAAAACAACACCAAAGAAAAACAACAAACAAAAACAGCTACAAACAACGATGGATCAACTATCTAGTTAAATGTGGATTAGATGGTCCTACACCATGCAGAC

>MG827131
GTCAAGATCTAATGCCCATGTCATACCACCGCCTAACCCATTGTCTATAACGTATTTTGCCTTAATCTCAATACTTTTAGCATTGTCGTAGCCAACCCATTGGTCACCTTTGTAGGCATATGGGACTTTTTGATCGTCCAACCACCCTTCTGTCCAGCTCTTATTTCTTATATTAGAACAAATCTCGTAATATGATAAGAATCCATTTTCTTTTGTGTATCTTCCTGCTGTACCCTGTCCCTTGGTGGGAGCATTCAGTCCTGTCTCTGCTGTGTTACGTAACCTATAAGATCTTCCATAAAATGCCATACCCAGTATCTAGTTTTTGTTAGGTGTACCTCCATTCAACCACTATTTTTATG

>MG827132
GAGCATTTGTATGAATAGGAGATGGTGTAGATGTTGGTGCGGGAAAATAAGTTGGACCATATGTCTGTGCAGGTACATAAGTTGGAGCATTAGTTGGTGCACGTGTGAAAGATAACAGCTTGGTGGGCATATGTGTACCAACAGGATTCGATGTAGGTGAGTTTGTCTTCCAAGGACTATTCGTAAACGCTAGTAATTTTGTTGGCGAATTAGTATTAGCCGGAGTTTGAGACGGCGTGTTTGTATTTGGAGCATTTGAAAACACTAAAAGTTTAGTGGGTCCATTTGTGTTTAAAGGGCTGGTTGTGGTACCGGTCTGTGACGGTTGGTTTGGTTGCGATGGGTTAGTACAGTTAGCATTTCTTGGCCAATCACAATATCTTGATGTTAGTATTCCAATAAAGTCCTTGTTGGCATAATCCTTGTATTGCGCCTCCGGGATAACAACGATAATACTTGCCACAATCAGCAGGAACTGGATAATACCCAGGAGATTTACTCGCACAGAATGCTGTTGGAGATAGATCGATTGTTGGGGTTGGTGAAGTACCAGGTGTCCTAGATGAAGACATTGTATCTTGACTTGAAGTTTGAGATATGGATGTGGAAGTGACGGTTGTAACTTTGAGTTGATGATGAAATAGATGACGATGGAGCGAATGAACTAATTGAACTAGTCGAAGACGATTTCTGAATACTAGACGTCGATGAAAATGACGACGAAGTTGGTGAACTAGACGAAATCGTCGATGTAAAAGAACTTTGCGTAACTATTGGTGAAACAGACGATGAACGTGGAGAAAATGTGGATGTTGCCTCGGTTGATGCATCTGTTTGTATGATACAGACTACGTTGCTGGAATAATCACAGTATTTTCTGTTTGAGTTATACAGTAAATTAGGTCGGACAGTTCATGTGGAAAGCTATCCCTCCTTCACAATTATAAAATTTGGAACAATCTTCTGGATCAGCATAGAGTCCATTGAGTTTCTCTGAGCAGTGGGAAGCCTGAACTAGTTCCTCCTTGTGTCGTCGAACCTGATCCTCCCTGCGTCGTTGAACTAGAACTCCCCTGTTTCGTTGAACCTGGTGTTGTCAGCACTGCAGTAAACACTCCAGTTGGGAGTGCAGGAGTTGTAAGTGTGCCACCATTCTCGGCAATAATCAGCCCATCCTTAATTGTATTTAAAAGAGGGAATTTACGATTACTTTTAGAACATGTCTGCCTGAAATCATCAAGAGGTAGAGCCCACACCATGGCACCACCATATCCCTCGGACACCAACCAATCAATTTTAATTGCAAGACTAATTTCGTCGTCGAAACCAACCCACATTGAACCGTCAGTATAATATGGAACCATCTGTTCACTGTCGTACACTGTCTGGCCTTTACCACTTTCTTGAAGAGCACATATCTCATAATACGACATGACACCAGCTTCTCTGGTATATTGCCCTTTTATACCTGGTCCGCTCGCCGCCGCTCCGATACCTGTCTGACTACCAGATAATGTAAATGTTCGCCCATACGTAGCTAAACCAATAATTAATTTTTCTTTCGGTACTCCTGATGAATTCCAGTACTTTGCCACGTAATCAATGTTTAAGTATCTCTGATCGCCGTACTCATCAGACTTAGGAAATAAAGGACTATTATGTCCCGTAGTAGATTGCC

>MG827133
TTAATGTTGAAATTATTTTTATTATTCTGTACAAACGTTACTCATGCTTTAGTTACAGTTTGCACTTAATCAAATGTTCTCAGTCTAACATTCCAAAGTCAACTATTGAAATAACTTTATGGCCAGTCGCATGTTTTTATTGCTTGGTTCCATACTAGACTCCTAGAACATGGCATTTTCACAGGTCTCCCCCATACACATTGATAGTATACATGCCTGTCGCATGTATCTGCATAGAATTCTCCATGGTCACATGGCGTTGGACCTAAAACATTCATGCCACATTTACCAGTTTGCTTAGTTATTGGTGATTGAGTTGTCTCTCTGGGTGTTGTGGTTGTTCGTTTTGCAGGCACCTTGGGAGTAACTGGTTTAGGCTGAGGACGAAATCCTGATGTTTTAAGCTGATTTGTTACAGCTGTTATCAATGGGTAATCGCCTTCATGACATGCATTCCCTGTGAAGTCGTCCAAGTCAAGAGCCCAAAACATAGCACCTCCTAAACCCTTTGCTTTAATATACTTTGCTTTAATCGTAACACTTCGAACGTTGTCGTATCCTACCCACTGATCTCCCGAATATGCAAAAGGAACTTTATGTTCATCATTCCATACTGTCTTCCATCCGCTTGAACAAATCTCATAGTAGCTTAAAAATCCCTTTCCCCGAGTATATTTCCCCGGAGAACCTCCACCAGAAGTTGCTGCACCGAATCCATTATTTGAGGAACTCGACAGCCTAAATGATCTACCAAAAGTGCTAATGCCAAGAACAAGTTTTTCTTTTGGAGTTCCATTATCTATCCAGTATTGAACAGCCCAGTCCTGATTCAGCGTTCGTTCGACACCTGTTTCGTCCTGTCTAGGATAAAGTGGACTTATGTGACCGGTTTTCCTATCATCTTGACCATGAAAATCATACGCCATTAAATTGATAAAGTCCAAATCCCCCACTATTTTAGAAATCTCGTAAGCTGAATCTATTTTTTCCTTTCCAGCGGCAACGGCTGCAGTTAATAATAATCTTTCTCTTCCAGTTGATTGAGCCTCTTTTTCAAACTTCACTCTCAGAATATTAACAAGTTTTGTAAACCTTTGTTTATCTTCAGGTGGACTTCCTCTATTTCCTGGATATTCCCAATCCAAATCTAACCCATCAAAATTATTCTTTCTGAGGAAGTCAATGGAATTTTTAACAAACGTTTCAATATCGTTTTCATTTTTAACCATGGCTGTAAATGGCCTAGTTCCATGGTTCCATCCTCCAATGGCAAGCATAATTTTTAAATCTGGATTCTTTGCTTTTACTGCCATTGTCCTTTCATACATGCCTTTTGACCATGATGTGTTTTCGTCATTCTCTTCATACGGCTTGATCATAAGTCCACTAACTTTTCCGAAAGAATACATAATATGCGTACAGAGAAATGGGTCAATACTTTCTGGGAAAAATTTATAAGGATTCGGCCGGTACTGTGACCAGTTTGTGTAATAGCAAACTCTTTTGTACTCTGCCATTGCCTCACCAATTCCGTTCAGTACGAAAACTGCAATGAGGAGAGCCAGCATGCTATTCCTTTTGATCATCGTGAACAGTGTAGGTTGGTTTGTGTCCTGGAGAACAATTCTACCACCTCTCTTGTTCTGA

>MG827134 
ACCTCCTAGTCCTTTCTCTTTGATATACTGTGCTTTAATCGTAACACTTCGAACATTGTCGTATCCCACCCACTGATCTCCAGAATATGCATATGGAACTTTATGTTCATCATTCCATACTGTTGTCCATCCGCTTGAACAAATCTCGTAGTAGCTTAGAAATCCGCTTTCCCGAGTATTTTTCCCAGGCGAACCTCCACCAGCAGTTGCTGCACCGAATCCATTGTTTGAGGAACTCGACAACTTAAATGTTCTACCATAAGTGCTAATGCCAAGAACAAGTTTTTCTTTTGGAGTTCCATTATCTATCCAATATTGAACAGCCCAGTCCTGATTAAGCGTTCGTTCGGCACCTGTTTCGTCCTTTCTAGGATATAGTGGACTAATGTGACCGGTTTTCCTATCATCTTTACCATGAAAGTCATACGCCATTAAATTGATGAAATCCAAATCAGCAGTTATTTTTGAGATTTCGTAAGCTGATTCTATTTTTTCCTTTCCAGCGGCAACAGCTGCAGTTAATAATAATCTCTTTCTTCCAGTTGATTGAGCCTCATTTTCAAATGCCTTTCTCAGTATATTAACAAGTTTTGTAAACCTTTGTTTATCTTCAGGTGGGCTGCCTCTATTTGCTGGATATTCCCAATCCAAATCTAACCCGTCAAATTTATTCTTTCTGAGAAAATTGATGGAATTTCGAGCAAACGTGACAATATCGTTTTCATTATCAACCAAGGCTGTAAATGGACCAGAACCATGCTTCCATCCTCCAATGGCAATCATAATTTTCAAATTTGGATTTCTTGTTTTTACTGCCATTATCCTCTCGAACATGCCTTTTGACCTTGGTGTGCTTTCGTCATTCCATTCATTCGGCTTGATCATAACCCCACTAACTTGTCCGAAAGAGTACATAATATGCGTACAAAGACTTGGGTCAATATTTTCTGGGAAATAAGGAATCGGCCGGTACTGTGACCAGTTTGTGTAATAGCAAACTCTTTTGTACTCTGCCATTGCCTCACC
